# Supplementary material for: WT1 Expression Is Associated with Poor Overall Survival after Azacytidine and DLI in a Cohort of Adult AML and MDS Patients
Source: Cancers (Basel). 2024 Sep 4;16(17):3070. doi: 10.3390/cancers16173070 (PMC11394520; doi:10.3390/cancers16173070)
Supplement: Supplementary file 1 [file cancers-16-03070-s001.zip]

Archive with 1 entries (1 files):
- cancers-3083645-supplementary.pdf
